# Supplementary material for: Investigation of the anti-TB potential of selected propolis constituents using a molecular docking approach
Source: Sci Rep. 2018 Aug 16;8:12238. doi: 10.1038/s41598-018-30209-y (PMC6095843; doi:10.1038/s41598-018-30209-y)
Supplement: Supplementary file 2 — Table S1 [file 41598_2018_30209_MOESM2_ESM.xlsx]

## Sheet: Binding Energy
Table S1. Predicted binding affinity (docking scores in kcal/mol) of all propolis constituents and re-docked control inhibitors against M. tuberculosis target enzymes.a
	Pantothenate kinase (MtPanK) (PDB ID: 4BFT)	FAD-containing oxidoreductase (MtDprE1) (PDB ID: 4FF6)	Protein kinase B (MtPknB) (PDB ID: 2FUM)	β-ketoacyl ACP synthase I (MtKasA) (PDB ID: 2WGE)
CONTROL INHIBITOR (Re-docked)	-10.9 (2-chloro-N-[1-(5-{[2-(4-fluorophenoxy)ethyl] sulfanyl}-4-methyl-4h-1,2,4-triazol-3-Yl) ethyl]benzamide, ZVT)	-9.2 (3-(hydroxyamino)-N-[(1R)-1-phenylethyl]-5- (trifluoromethyl)benzamide, 0T4)	-10.8 (Mitoxantrone, MIX)	-7.9 (Thiolactomycin, TLM)
FLAVONOIDS
Acacetin (F1)	-7.8	-8.2	-8.2	-8.5
Quercetin (F2)	-8	-8.3	-8.6	-9.3
3-O-Methyl quercetin (F3)	-7.7	-7.7	-8.2	-8
Genistein (F4)	-7.8	-8.3	-8.2	-9
Kaempferol (F5)	-8	-8.2	-8.3	-9.2
Naringenin (F6)	-7.7	-8.4	-8.2	-8.6
Chrysin (F7)	-8.4	-8.5	-8.5	-8.6
Tectochrysin (F8)	-8.5	-8.4	-8.8	-8.9
Pinocembrin (F9)	-8.2	-8.2	-8.1	-8.9
Pinobanksin (F10)	-7.9	-8.1	-8.1	-8.8
Pinobanksin-3-acetate (F11)	-8	-7.9	-8	-8.4
Pinobanksin-3-(E)-caffeate (F12)	-10	-9.2	-9.1	-9.1
Pinostrobin (F13)	-8.4	-8.1	-8.4	-8.6
Galangin (F14)	-7.8	-8.2	-8.2	-9.2
Myricetin-3,7,4’,5’-tetramethyl ether (F15)	-7.9	-8.3	-7.6	-7.4
Apigenin (F16)	-7.6	-8.2	-8.3	-9.1
Pectolinarigenin (F17)	-7.9	-8.5	-7.8	-8
Pilosin (F18)	-7.8	-8.3	-7.8	-7.9
Ladanein (F19)	-8.2	-8.7	-8.4	-8.7
Isonymphaeol-C (F20)	-9.4	-9.5	-9	-9.6
Macarangin (F21)	-9.6	-9.5	-8.3	-7.3
Liquiritigenin (F22)	-7.8	-8.3	-8.3	-9
(3S)-Vestitol (F23)	-7.8	-7.9	-7.7	-7.9
6-Prenylnaringenin (F24)	-8.1	-9.1	-8.1	-8.1
8-Prenylnaringenin (F25)	-8.5	-8.7	-8.5	-8
Nymphaeol B (F26)	-8.8	-9.1	-8.4	-8.5
Pachypodol (F27)	-9.5	-9.3	-9.1	-5.3
Isonymphaeol D (F28)	-9.9	-10.1	-8.9	-9.7
Isonymphaeol B (F29)	-9.4	-9.5	-9	-9.5
Izalpinin (F30)	-8.6	-8.2	-8.5	-7.7
3,3’-Dimethoxy-5,7,4’-trihydroxyflavone (F31)	-8.2	-8	-7.3	-8
3-Methoxy-5,7,4’-trihydroxyflavone (F32)	-7.8	-7.9	-8	-8.2
Quercetin-3,7-di-O-methyl ether (F33)	-8.1	-7.9	-8	-6.6
Galangin-5-O-methyl ether (F34)	-8.3	-8.5	-8.3	-6.4
Lonchocarpol A (F35)	-9.2	-9	-8.1	-6.6
6,8-Diprenyleriodictyol (F36)	-9.1	-9.7	-8.5	-6.3
TERPENOIDS
18-Hydroxy-cis-clerodan-3-ene-15-oic acid (T1)	-7.3	-7.3	-6.2	-7.1
Cistadiol (T2)	-7.1	-7.3	-5.6	-6.6
Isoagathotal (T3)	-7.4	-7.7	-7	-6.8
Totarol (T4)	-8.3	-9	-7.3	-6.6
Pimaric acid (T5)	-8.6	-8.2	-6.9	-7.4
Imbricatoloic acid (T6)	-7.5	-7.6	-6.3	-6.4
Cupressic Acid (T7)	-7.5	-7.3	-6.1	-6.4
Isocupressic acid (T8)	-7.6	-7.8	-6.4	-6.2
Torulosol (T9)	-7.7	-7.2	-6	-6.2
Agathadiol (T10)	-7.8	-7.4	-6.4	-6.4
Torulosal (T11)	-7.4	-7.4	-6.4	-6.3
Lupenone (T12)	-8.9	-8.7	-8.3	-2.9
β-Amyrin acetate (T13)	-6.7	-9.9	-6.2	-2
3α-Cycloartenol-26-oic acid (T14)	-9.2	-9.2	-7.5	-7.2
3β-Cycloartenol-26-oic acid (T15)	-9.4	-8.9	-6.9	-7
Cycloartenol (T16)	-9.5	-9.6	-7.2	-7.7
SIMPLE PHENOLICS
Caffeic acid (S1)	-5.9	-6.1	-6.3	-7.7
Prenyl caffeate (S2)	-7.3	-7.2	-6.7	-8.1
Methyl caffeate (S3)	-6	-6.3	-6	-7.1
Isopentyl caffeate (S4)	-6.9	-6.4	-6.6	-8.1
2-Methyl-2-butenyl (E)-caffeate (S5)	-7.2	-7	-6.5	-8
3-Methyl-3-butenyl-(E)-caffeate (S6)	-7.1	-6.6	-6.6	-8.1
Phenethyl-(E)-caffeate (S7)	-8.2	-6.9	-7.5	-7.4
p-Coumaric acid (S8)	-5.7	-6.3	-6	-7.4
p-Coumaric acid methyl ester (S9)	-5.8	-6.4	-5.9	-6.9
Cinnamic acid (S10)	-5.8	-6	-5.7	-7.2
Isoferulic acid (S11)	-6.1	-6.2	-6.2	-7.4
Caftaric acid (S12)	-7.1	-7.4	-6.8	-8.5
Caftaric acid 1-methyl ester (S13)	-7.5	-7	-6.7	-5.6
(+)-Chicoric acid (S14)	-7.9	-9.1	-8.3	-9.5
(+)-Chicoric acid methyl ester (S15)	-7.8	-9.1	-8.1	-9.2
MISCELLANEOUS COMPOUNDS
Medicarpin (M1)	-7.9	-8	-8	-8
5-((E)-3,5-dihydroxystyryl)-3-((E)-3,7-dimethylocta-2,6-dien-1-yl) benzene-1,2-diol (M2)	-8.4	-9.2	-8.4	-9.4
Schweinfurthin B (M3)	-9	-8.3	-7.6	-8.1
Schweinfurthin A (M4)	-9.1	-8.2	-7.6	-7.2
Trans-(E)-resveratrol (M5)	-6.8	-7.2	-7.3	-8.2
(E)-5-(2-(8-hydroxy-2-methyl-2-(4-methylpent-3-en-1-yl)-2H-chromen-6-yl)vinyl)-2-(3-methylbut-2-en-1-yl) benzene-1,3-diol (M6)	-9.1	-8.8	-7.4	-8.7
Tetrahydrojusticidin B (M7)	-8.5	-8.3	-7.4	-5.8
6-Methoxydiphyllin (M8)	-8.9	-9.2	-8	-5.7
Phyllamyricin C (M9)	-8.9	-9.3	-8.7	-5.7
(+)-Sesamin (M10)	-9	-10.7	-8.8	-8.7
Tyrosol (M11)	-5	-5.3	-5.2	-6.6
a Compounds within each phytochemical class showing the lowest energy values and ranking better than any of the given control inhibitors are highlighted in bold
