# Supplementary material for: Investigation of the anti-TB potential of selected propolis constituents using a molecular docking approach
Source: Sci Rep. 2018 Aug 16;8:12238. doi: 10.1038/s41598-018-30209-y (PMC6095843; doi:10.1038/s41598-018-30209-y)
Supplement: Supplementary file 3 — Table S2 [file 41598_2018_30209_MOESM3_ESM.xlsx]

## Sheet: Molecular Interactions
Table S2. Detailed molecular interactions between selected propolis constituents and M. tuberculosis target enzymes
Protein & Compound Name	Binding energy (kcal/mol)	Interacting amino acid residues	Interaction distance (Å)	Interaction category	Type of interaction	From		To
FLAVONOIDS
MtDprE1
		:UNK1:H - A:TYR415:OH	1.83889	Hydrogen Bond	Conventional Hydrogen Bond	:UNK1:H	H-Donor	A:TYR415:OH	H-Acceptor
		:UNK1:C - A:ARG58:O	3.63538	Hydrogen Bond	Carbon Hydrogen Bond	:UNK1:C	H-Donor	A:ARG58:O	H-Acceptor
		:UNK1:C - A:TRP230	3.78456	Hydrophobic	Pi-Sigma	:UNK1:C	C-H	A:TRP230	Pi-Orbitals
		:UNK1:C - A:TRP230	3.61701	Hydrophobic	Pi-Sigma	:UNK1:C	C-H	A:TRP230	Pi-Orbitals
		A:CYS387:SG - :UNK1	4.89303	Other	Pi-Sulfur	A:CYS387:SG	Sulfur	:UNK1	Pi-Orbitals
Isonymphaeol D (F28)	-10.1	A:HIS132 - :UNK1	4.93836	Hydrophobic	Pi-Pi T-shaped	A:HIS132	Pi-Orbitals	:UNK1	Pi-Orbitals
		A:HIS132 - :UNK1	5.86896	Hydrophobic	Pi-Pi T-shaped	A:HIS132	Pi-Orbitals	:UNK1	Pi-Orbitals
		:UNK1:C - A:VAL365	4.06002	Hydrophobic	Alkyl	:UNK1:C	Alkyl	A:VAL365	Alkyl
		:UNK1:C - A:LYS134	4.64888	Hydrophobic	Alkyl	:UNK1:C	Alkyl	A:LYS134	Alkyl
		:UNK1 - A:VAL365	4.65437	Hydrophobic	Pi-Alkyl	:UNK1	Pi-Orbitals	A:VAL365	Alkyl
		A:TRP230 - :UNK1:C	4.86642	Hydrophobic	Pi-Alkyl	A:TRP230	Pi-Orbitals	:UNK1:C	Alkyl
		A:TRP230 - :UNK1:C	4.6931	Hydrophobic	Pi-Alkyl	A:TRP230	Pi-Orbitals	:UNK1:C	Alkyl
		A:TYR314 - :UNK1:C	4.88118	Hydrophobic	Pi-Alkyl	A:TYR314	Pi-Orbitals	:UNK1:C	Alkyl
MtKasA
		:UNK1:H - A:HIS311:NE2	2.76538	Hydrogen Bond	Conventional Hydrogen Bond	:UNK1:H	H-Donor	A:HIS311:NE2	H-Acceptor
		A:ILE317:CD1 - :UNK1	3.65235	Hydrophobic	Pi-Sigma	A:ILE317:CD1	C-H	:UNK1	Pi-Orbitals
		:UNK1:C - A:PRO280	5.15082	Hydrophobic	Alkyl	:UNK1:C	Alkyl	A:PRO280	Alkyl
		:UNK1:C - A:ALA287	3.35845	Hydrophobic	Alkyl	:UNK1:C	Alkyl	A:ALA287	Alkyl
Isonymphaeol D (F28)	-9.7	:UNK1:C - A:ALA321	4.3194	Hydrophobic	Alkyl	:UNK1:C	Alkyl	A:ALA321	Alkyl
		:UNK1:C - A:PRO280	4.51046	Hydrophobic	Alkyl	:UNK1:C	Alkyl	A:PRO280	Alkyl
		:UNK1:C - A:ALA287	4.18384	Hydrophobic	Alkyl	:UNK1:C	Alkyl	A:ALA287	Alkyl
		:UNK1 - A:PRO280	5.44304	Hydrophobic	Pi-Alkyl	:UNK1	Pi-Orbitals	A:PRO280	Alkyl
		A:HIS311 - :UNK1:C	4.2575	Hydrophobic	Pi-Alkyl	A:HIS311	Pi-Orbitals	:UNK1:C	Alkyl
		A:PHE402 - :UNK1:C	4.45037	Hydrophobic	Pi-Alkyl	A:PHE402	Pi-Orbitals	:UNK1:C	Alkyl
TERPENOIDS
MtDprE1
		A:SER228:OG - :UNK1:O	2.79603	Hydrogen Bond	Conventional Hydrogen Bond	A:SER228:OG	H-Donor	:UNK1:O	H-Acceptor
		:UNK1:C - A:PRO116	4.11712	Hydrophobic	Alkyl	:UNK1:C	Alkyl	A:PRO116	Alkyl
		:UNK1:C - A:VAL121	3.37851	Hydrophobic	Alkyl	:UNK1:C	Alkyl	A:VAL121	Alkyl
		:UNK1:C - A:ILE131	4.2332	Hydrophobic	Alkyl	:UNK1:C	Alkyl	A:ILE131	Alkyl
		:UNK1:C - A:ARG58	3.45415	Hydrophobic	Alkyl	:UNK1:C	Alkyl	A:ARG58	Alkyl
		:UNK1:C - A:VAL121	4.06339	Hydrophobic	Alkyl	:UNK1:C	Alkyl	A:VAL121	Alkyl
		:UNK1:C - A:CYS387	4.2368	Hydrophobic	Alkyl	:UNK1:C	Alkyl	A:CYS387	Alkyl
		:UNK1:C - A:ALA417	4.31239	Hydrophobic	Alkyl	:UNK1:C	Alkyl	A:ALA417	Alkyl
b-amyrin acetate (T13)	-9.9	:UNK1:C - A:LYS418	4.78805	Hydrophobic	Alkyl	:UNK1:C	Alkyl	A:LYS418	Alkyl
		:UNK1:C - A:VAL365	3.9334	Hydrophobic	Alkyl	:UNK1:C	Alkyl	A:VAL365	Alkyl
		:UNK1:C - A:VAL365	4.09822	Hydrophobic	Alkyl	:UNK1:C	Alkyl	A:VAL365	Alkyl
		:UNK1:C - A:PRO116	4.737	Hydrophobic	Alkyl	:UNK1:C	Alkyl	A:PRO116	Alkyl
		A:ILE131 - :UNK1	5.28574	Hydrophobic	Alkyl	A:ILE131	Alkyl	:UNK1	Alkyl
		A:VAL365 - :UNK1	4.92199	Hydrophobic	Alkyl	A:VAL365	Alkyl	:UNK1	Alkyl
		A:VAL365 - :UNK1	4.946	Hydrophobic	Alkyl	A:VAL365	Alkyl	:UNK1	Alkyl
		A:ALA417 - :UNK1	5.02755	Hydrophobic	Alkyl	A:ALA417	Alkyl	:UNK1	Alkyl
		A:HIS132 - :UNK1	3.74526	Hydrophobic	Pi-Alkyl	A:HIS132	Pi-Orbitals	:UNK1	Alkyl
		A:HIS132 - :UNK1:C	4.69785	Hydrophobic	Pi-Alkyl	A:HIS132	Pi-Orbitals	:UNK1:C	Alkyl
		A:TYR415 - :UNK1	4.88613	Hydrophobic	Pi-Alkyl	A:TYR415	Pi-Orbitals	:UNK1	Alkyl
		A:TYR415 - :UNK1:C	4.83829	Hydrophobic	Pi-Alkyl	A:TYR415	Pi-Orbitals	:UNK1:C	Alkyl
SIMPLE PHENOLICS
MtKasA
		:UNK1:H - A:VAL278:O	1.98455	Hydrogen Bond	Conventional Hydrogen Bond	:UNK1:H	H-Donor	A:VAL278:O	H-Acceptor
		:UNK1:H - A:ASP273:OD2	2.60249	Hydrogen Bond	Conventional Hydrogen Bond	:UNK1:H	H-Donor	A:ASP273:OD2	H-Acceptor
		:UNK1:H - A:ASN408:OD1	2.39961	Hydrogen Bond	Conventional Hydrogen Bond	:UNK1:H	H-Donor	A:ASN408:OD1	H-Acceptor
		:UNK1:H - A:ASN408:OD1	2.39699	Hydrogen Bond	Conventional Hydrogen Bond	:UNK1:H	H-Donor	A:ASN408:OD1	H-Acceptor
		A:CYS171:SG - :UNK1:O	3.35527	Hydrogen Bond	Conventional Hydrogen Bond	A:CYS171:SG	H-Donor	:UNK1:O	H-Acceptor
(+)-Chicoric acid (S14)	-9.5	A:THR313:OG1 - :UNK1:O	3.07283	Hydrogen Bond	Conventional Hydrogen Bond	A:THR313:OG1	H-Donor	:UNK1:O	H-Acceptor
		A:THR313:OG1 - :UNK1:O	3.23129	Hydrogen Bond	Conventional Hydrogen Bond	A:THR313:OG1	H-Donor	:UNK1:O	H-Acceptor
		A:PRO280:CD - :UNK1:O	3.58249	Hydrogen Bond	Carbon Hydrogen Bond	A:PRO280:CD	H-Donor	:UNK1:O	H-Acceptor
		A:ILE317:CD1 - :UNK1	3.5554	Hydrophobic	Pi-Sigma	A:ILE317:CD1	C-H	:UNK1	Pi-Orbitals
		:UNK1 - A:ALA279	4.5275	Hydrophobic	Pi-Alkyl	:UNK1	Pi-Orbitals	A:ALA279	Alkyl
		:UNK1 - A:PRO280	4.11246	Hydrophobic	Pi-Alkyl	:UNK1	Pi-Orbitals	A:PRO280	Alkyl
		:UNK1 - A:ALA287	4.42038	Hydrophobic	Pi-Alkyl	:UNK1	Pi-Orbitals	A:ALA287	Alkyl
		:UNK1 - A:ALA321	4.31979	Hydrophobic	Pi-Alkyl	:UNK1	Pi-Orbitals	A:ALA321	Alkyl
MISCELLANEOUS COMPOUNDS
MtDprE1
		A:SER59:N - :UNN0:O	3.0815	Hydrogen Bond	Conventional Hydrogen Bond	A:SER59:N	H-Donor	:UNN0:O	H-Acceptor
		A:GLY117:N - :UNN0:O	2.94136	Hydrogen Bond	Conventional Hydrogen Bond	A:GLY117:N	H-Donor	:UNN0:O	H-Acceptor
		:UNN0:C - A:HIS132:O	3.57617	Hydrogen Bond	Carbon Hydrogen Bond	:UNN0:C	H-Donor	A:HIS132:O	H-Acceptor
		:UNN0:C - A:TYR415:OH	3.55255	Hydrogen Bond	Carbon Hydrogen Bond	:UNN0:C	H-Donor	A:TYR415:OH	H-Acceptor
		A:CYS387:SG - :UNN0	5.86325	Other	Pi-Sulfur	A:CYS387:SG	Sulfur	:UNN0	Pi-Orbitals
		A:HIS132 - :UNN0	4.48449	Hydrophobic	Pi-Pi T-shaped	A:HIS132	Pi-Orbitals	:UNN0	Pi-Orbitals
(+)-Sesamin (M10)	-10.7	:UNN0 - A:ILE131	5.26122	Hydrophobic	Alkyl	:UNN0	Alkyl	A:ILE131	Alkyl
		A:PRO116 - :UNN0	5.24894	Hydrophobic	Alkyl	A:PRO116	Alkyl	:UNN0	Alkyl
		:UNN0 - A:ARG58	5.15042	Hydrophobic	Pi-Alkyl	:UNN0	Pi-Orbitals	A:ARG58	Alkyl
		:UNN0 - A:VAL121	4.76217	Hydrophobic	Pi-Alkyl	:UNN0	Pi-Orbitals	A:VAL121	Alkyl
		:UNN0 - A:ILE131	5.3772	Hydrophobic	Pi-Alkyl	:UNN0	Pi-Orbitals	A:ILE131	Alkyl
		:UNN0 - A:ALA417	4.78988	Hydrophobic	Pi-Alkyl	:UNN0	Pi-Orbitals	A:ALA417	Alkyl
		A:HIS132 - :UNN0	4.89836	Hydrophobic	Pi-Alkyl	A:HIS132	Pi-Orbitals	:UNN0	Alkyl
MtKasA
		:UNK1:H - A:HIS311:NE2	1.9861	Hydrogen Bond	Conventional Hydrogen Bond	:UNK1:H	H-Donor	A:HIS311:NE2	H-Acceptor
		A:CYS171:SG - :UNK1:O	3.70718	Hydrogen Bond	Conventional Hydrogen Bond	A:CYS171:SG	H-Donor	:UNK1:O	H-Acceptor
		A:PRO316:CD - :UNK1:O	3.51419	Hydrogen Bond	Carbon Hydrogen Bond	A:PRO316:CD	H-Donor	:UNK1:O	H-Acceptor
		A:THR313:OG1 - :UNK1	4.14976	Hydrogen Bond	Pi-Donor Hydrogen Bond	A:THR313:OG1	H-Donor	:UNK1	Pi-Orbitals
		A:ILE317:CD1 - :UNK1	3.5953	Hydrophobic	Pi-Sigma	A:ILE317:CD1	C-H	:UNK1	Pi-Orbitals
5-((E)-3,5-dihydroxystyryl)-3-((E)-3,7-dimethylocta-2,6-dien-1-yl) benzene-1,2-diol (M2)	-9.4	:UNK1:C - A:PRO280	4.48171	Hydrophobic	Alkyl	:UNK1:C	Alkyl	A:PRO280	Alkyl
		:UNK1:C - A:ALA287	4.23476	Hydrophobic	Alkyl	:UNK1:C	Alkyl	A:ALA287	Alkyl
		:UNK1:C - A:PRO280	5.07594	Hydrophobic	Alkyl	:UNK1:C	Alkyl	A:PRO280	Alkyl
		:UNK1:C - A:ALA287	3.36554	Hydrophobic	Alkyl	:UNK1:C	Alkyl	A:ALA287	Alkyl
		:UNK1:C - A:ALA321	4.27199	Hydrophobic	Alkyl	:UNK1:C	Alkyl	A:ALA321	Alkyl
		A:HIS311 - :UNK1:C	4.09197	Hydrophobic	Pi-Alkyl	A:HIS311	Pi-Orbitals	:UNK1:C	Alkyl
		A:PHE402 - :UNK1:C	4.31475	Hydrophobic	Pi-Alkyl	A:PHE402	Pi-Orbitals	:UNK1:C	Alkyl
