# Supplementary material for: Investigation of the anti-TB potential of selected propolis constituents using a molecular docking approach
Source: Sci Rep. 2018 Aug 16;8:12238. doi: 10.1038/s41598-018-30209-y (PMC6095843; doi:10.1038/s41598-018-30209-y)
Supplement: Supplementary file 4 — Table S3 [file 41598_2018_30209_MOESM4_ESM.xlsx]

## Sheet: Binding site residues
Table S3. Nature and role of binding site residues identified for each M. tuberculosis target enzyme
Target Protein Name	Nature of binding site residues (used in receptor grid generation)	Roles of residues in binding site
Pantothenate kinase (MtPanK)	Gly97	Precise role unknown
(PDB ID: 4BFT)
	Ser98	Precise role unknown
	Val99	Precise role unknown
	Ala100	Ala100 to Ser104 residues are part of the PanK P-loop responsible for holding of ATP during catalysis
	Val101	Ala100 to Ser104 residues are part of the PanK P-loop responsible for holding of ATP during catalysis
	Gly102	Ala100 to Ser104 residues are part of the PanK P-loop responsible for holding of ATP during catalysis
	Lys103	Ala100 to Ser104 residues are part of the PanK P-loop responsible for holding of ATP during catalysis
	Ser104	Ala100 to Ser104 residues are part of the PanK P-loop responsible for holding of ATP during catalysis
	His179	Precise role unknown
	Tyr 235	Engaged in an interaction with the control inhibitor ZVT
	Arg 238	Precise role unknown
	Met 242	Precise role unknown
	Asn 277	Engaged in an interaction with the control inhibitor ZVT
FAD-containing oxidoreductase (MtDprE1)	Gly 117	Precise role unknown
(PDB ID: 4FF6)	Trp 230	Precise role unknown
	Val 265	Precise role unknown
	Glu 336	Precise role unknown
	Asn 385	Precise role unknown
	Ile 386	Precise role unknown
	Cys387	Active site residue for benzothiazinones inhibitors
Protein kinase B (MtPknB) (PDB ID: 2FUM)	Leu17	Engaged in van der Waals interactions with MIX (anthraquinone moiety) along with Gly18, Val25, Ala38, Met92, Glu93, Tyr94 and Val95 in the N-terminal lobe, and Met145 and Met155 in the C-terminal lobe.
	Gly18	Engaged in van der Waals interactions with MIX (anthraquinone moiety) along with Leu17, Val25, Ala38, Met92, Glu93, Tyr94 and Val95 in the N-terminal lobe, and Met145 and Met155 in the C-terminal lobe.
	Val25	Engaged in van der Waals interactions with MIX (anthraquinone moiety) along with Leu17, Gly18, Ala38, Met92, Glu93, Tyr94 and Val95 in the N-terminal lobe, and Met145 and Met155 in the C-terminal lobe.
	Ala38	Engaged in van der Waals interactions with MIX (anthraquinone moiety) along with Leu17, Gly18, Val25, Met92, Glu93, Tyr94 and Val95 in the N-terminal lobe, and Met145 and Met155 in the C-terminal lobe.
	Met92	Engaged in van der Waals interactions with MIX (anthraquinone moiety) along with Leu17, Gly18, Val25, Ala38, Glu93, Tyr94 and Val95 in the N-terminal lobe, and Met145 and Met155 in the C-terminal lobe.
	Tyr94	Engaged in van der Waals interactions with MIX (anthraquinone moiety) along with Leu17, Gly18, Val25, Ala38, Met92, Glu93, and Val95 in the N-terminal lobe, and Met145 and Met155 in the C-terminal lobe.
	Val95	Engaged in van der Waals interactions with MIX (anthraquinone moiety) along with Leu17, Gly18, Val25, Ala38, Met92, Glu93 and Tyr94 in the N-terminal lobe, and Met145 and Met155 in the C-terminal lobe.
	Lys140	Precise role unknown
	Asn143	Engaged in H-bond interactions with the nitrogen atom of the hydroxyethylamino moiety of MIX
	Met145	Engaged in van der Waals interactions with MIX (anthraquinone moiety) along with Leu17, Gly18, Val25, Ala38, Met92, Glu93, Tyr94 and Val95 in the N-terminal lobe, and Met155 in the C-terminal lobe.
	Met155	Engaged in van der Waals interactions with MIX (anthraquinone moiety) along with Leu17, Gly18, Val25, Ala38, Met92, Glu93, Tyr94 and Val95 in the N-terminal lobe, and Met145 in the C-terminal lobe.
β-ketoacyl ACP synthase I (MtKasA)	Cys171	Precise role unknown
(PDB ID: 2WGE)
	Phe237	TLM binds to the malonyl binding pocket of KasA. The methyl groups C-9 and C-10 are positioned in two hydrophobic pockets formed by Pro280, Gly318 and Phe402, Phe237, respectively, and the intercalation of the isoprenoid tail into the space between two peptide bonds, namely Ala279-Pro280 and Gly403-Phe404, further stabilizes the interaction.
	Ala279	The inhibitor TLM (isoprenoid tail) intercalates into the space between Ala279-Pro280 and Gly403-Phe404
	Pro280	The inhibitor TLM (isoprenoid tail) intercalates into the space between Ala279-Pro280 and Gly403-Phe404. The methyl groups C-9 and C-10 of TLM are positioned in two hydrophobic pockets formed by Pro280/Gly318 and Phe402/Phe237, respectively
	His311	Precise role unknown
	Gly318	The methyl groups C-9 and C-10 of TLM are positioned in two hydrophobic pockets formed by Pro280/Gly318 and Phe402/Phe237, respectively
	His345	Precise role unknown
	Phe402	The methyl groups C-9 and C-10 of TLM are positioned in two hydrophobic pockets formed by Pro280/Gly318 and Phe402/Phe237, respectively
	Gly403	The inhibitor TLM (isoprenoid tail) intercalates into the space between Ala279-Pro280 and Gly403-Phe404
	Phe404	The inhibitor TLM (isoprenoid tail) intercalates into the space between Ala279-Pro280 and Gly403-Phe404
